# Supplementary material for: Effect of the COVID-19 Pandemic on Suicide Mortality in Brazil: An Interrupted Time Series Analysis
Source: Int J Environ Res Public Health. 2025 Jan 21;22(2):138. doi: 10.3390/ijerph22020138 (PMC11855535; doi:10.3390/ijerph22020138)
Supplement: Supplementary file 1 [file ijerph-22-00138-s001.zip]

Archive with 7 entries (7 files):
- Figure S4. Smoothed monthly suicide rates per 100,000 men using LOESS by age group.tiff
- Figure S5. Smoothed monthly suicide rates per 100,000 women using LOESS by age group.png
- Table S1.pdf
- Table S2.pdf
- Figure S1. Smoothed monthly suicide rates per 100,000 men using LOESS by methods.tiff
- Figure S2. Smoothed monthly suicide rates per 100,000 women using LOESS by methods.png
- Figure S3. Smoothed monthly suicide rates per 100,000 inhabitants using LOESS by race and skin color.png
